# Supplementary material for: Defining the Chronic Complexities of hEDS and HSD: A Global Survey of Diagnostic Challenges, Life-Long Comorbidities, and Unmet Needs
Source: J Clin Med. 2025 Aug 9;14(16):5636. doi: 10.3390/jcm14165636 (PMC12386360; doi:10.3390/jcm14165636)
Supplement: Supplementary file 1 [file jcm-14-05636-s001.zip]

Archive with 1 entries (1 files):
- jcm-3767402-supplementary.pdf
